# Supplementary material for: Ocular Toxicity and Mechanistic Investigation for Berberine and Its Metabolite Berberrubine on Zebrafish
Source: Molecules. 2025 Nov 30;30(23):4602. doi: 10.3390/molecules30234602 (PMC12693135; doi:10.3390/molecules30234602)
Supplement: Supplementary file 1 [file molecules-30-04602-s001.zip]

Archive with 1 entries (1 files):
- molecules-3994884-supplementary.pdf
